# Supplementary material for: Dioleoylphosphatidylglycerol Inhibits Heat Shock Protein B4 (HSPB4)-Induced Inflammatory Pathways In Vitro
Source: Int J Mol Sci. 2023 Mar 19;24(6):5839. doi: 10.3390/ijms24065839 (PMC10059050; doi:10.3390/ijms24065839)
Supplement: Supplementary file 1 [file ijms-24-05839-s001.zip]

Archive with 1 entries (1 files):
- ijms-2078339-supplementary.pdf
